# Supplementary material for: Involuntary and patient-initiated delays in medical care during the COVID-19 pandemic
Source: Health Aff Sch. 2023 Nov 2;1(5):qxad057. doi: 10.1093/haschl/qxad057 (PMC10986264; doi:10.1093/haschl/qxad057)
Supplement: qxad057_Supplementary_Data [file qxad057_Supplementary_Data.zip]

Archive with 2 entries (2 files):
- coi_disclosures_all.docx
- Appendix_9.21.23.pdf
